# Supplementary material for: Surface Adsorption Mechanism between Lead(II,IV) and Nanomaghemite Studied on Polluted Water Samples Collected from the Peruvian Rivers Mantaro and Cumbaza
Source: Nanomaterials (Basel). 2023 May 20;13(10):1684. doi: 10.3390/nano13101684 (PMC10224039; doi:10.3390/nano13101684)
Supplement: Supplementary file 1 [file nanomaterials-13-01684-s001.zip]

Archive with 1 entries (1 files):
- nanomaterials-2339330-supplementary.pdf
